# Supplementary material for: Neuroprotection of Rodent and Human Retinal Ganglion Cells In Vitro/Ex Vivo by the Hybrid Small Molecule SA-2
Source: Cells. 2022 Nov 23;11(23):3741. doi: 10.3390/cells11233741 (PMC9735605; doi:10.3390/cells11233741)
Supplement: Supplementary file 1 [file cells-11-03741-s001.zip]

Archive with 1 entries (1 files):
- cells-2005948-supplementary.pdf
